# Supplementary material for: Molineria recurvata Ameliorates Streptozotocin-Induced Diabetic Nephropathy through Antioxidant and Anti-Inflammatory Pathways
Source: Molecules. 2022 Aug 5;27(15):4985. doi: 10.3390/molecules27154985 (PMC9370403; doi:10.3390/molecules27154985)
Supplement: Supplementary file 1 [file molecules-27-04985-s001.zip]

Archive with 23 entries (23 files):
- S1A_Oral glucose tolerance test.tif
- S1B_Insulin tolerance test.tif
- S2A_Urinary volume.tif
- S2B_Urinary creatinine.tif
- S5A_Kim-1.jpg
- S5B_SBP-1.jpg
- S5C_NGAL.jpg
- S5D_PKM2.jpg
- S5E_E-cadherin.tif
- S5F_TGF-b1.tif
- S5G_a-Tubulin.tif
- S5H_Vimentine.tif
- S5I_Fibronectin.jpg
- S5J_Collagen1A.tif
- S5K_a-SMA.tif
- S5L_b-actin_2.jpg
- S5M_SIRT1.tif
- S5N_SIRT3.tif
- S5O_SIRT4.jpg
- S5P_Claudin 1.tif
- S5Q_b-actin_1.jpg
- Supplementary figure S3.tif
- Supplementary figure S4.tif
